# Supplementary material for: Case Report: Two Families With HPDL Related Neurodegeneration
Source: Front Genet. 2022 Feb 9;13:780764. doi: 10.3389/fgene.2022.780764 (PMC8864118; doi:10.3389/fgene.2022.780764)
Supplement: Supplementary file 1 [file Table3.XLSX]

## Sheet: Sheet1
	Proband 1	Proband 2	R.A.Husain et al.[1] infantile-onset group (n=10)	R.A.Husain et al.[1] congenital-onset group (n=2, siblings)	M.Wiessner et al.[3] intermediate disease group (n=9)	M.Wiessner et al.[3] severe disease group (n=15)
HPDL variant	c.599del, (p.Gly200Alafs*4), Loss-of-function, homozygous	c.1013T>C, p.(Leu338Pro), missense, homozygous	Loss-of-function alleles 6/20, Missense alleles 12/20	Loss-of-function alleles 4/4	Loss-of-function alleles 5/18, Missense alleles 13/18	Loss-of-function alleles 14/30, Missense alleles 16/30
Presentation age	6 weeks	2 days	range 1 week - 5 years	congenital	range 3-7 years	range 0-12 months
Initial presentation	Hypertonia, motor and vegetative seizures	Infantile spasms, absences and tonic seizures	N/D	N/D	Lower limb spasticity	Encephalopathy
Seizures	+	+	7/10	2/2	2/9	11/15
Motor delay	Mild	Severe	10/10	2/2	2/9	15/15
Cognitive delay	Mild	Severe	9/9 (severe to mild)	2/2, severe	1/9	15/15
Upper limb UMN involvement	+	+	N/D	2/2	7/9	14/15
Lower limb UMN involvement	+	+	10/10	2/2	9/9	15/15
Ataxia	+	N/A	-	N/A	6/9	2/12
Bladder dysfunction	+	+	N/D	N/D	3/8	2/3
Visual disturbance, oculomotor abnormalities	+	+	6/10	2/2	6/9	4/14
Regression	Since 4 years	N/A	6/10	N/A	N/D	N/D
Microcephaly	-	+	7/10	2/2	N/D	N/D
Acute neurological and respiratory decompensation	-	+	5/10	0/2	1/9	6/15
Brain MRI	Reduction of frontal white matter, T2 frontal subcortical hyperintensities, and smaller anterior parts of the corpus callosum	Severe cortico-subcortical atrophy, with white matter abnormalities, elevated lactate peak on spectroscopy	Different patterns of white matter abnormalities, brainstem and basal ganglia signal changes, corpus callosum volume reduction, and cerbellar white matter changes 7/8	Severe white matter atrophy, deficient myelination, corpus callosum volume reduction	Cerebellar atrophy, callosal abnormalities, olival T2-hyperintense lesions	Global cerebral atrophy, callosal abnormalities, abnormal gyration, generalized white matter changes
Blood lactate elevations	-	+ (2.6–4.4 mmol/l)	5/7	1/2	0/4	0/4
Muscle biopsy	Not done	Myopathic changes, with predominant atrophy of oxidative fibers, accumulation of free glycogen, and capillary endothelium edema	Abnormal variation in muscle fiber diameter 3/5	Not done	N/D	N/D
Respiratory chain complex activities	In leukocytes: reduced citrate synthase and low complex I and complex IV enzyme activities	In fibroblasts: reduced citrate synthase. In muscle: reduced citrate synthase, complex I activity 43%.	In fibroblasts: normal (3/3) In muscle: reductions of different complexes (2/5)	In fibroblasts: normal (1/1) In muscle: not done	N/D	N/D
+, present; -, absent; N/A, not applicable; N/D, no data; UMN, upper motor neuron
